# Supplementary material for: One Copy Number Variation within the Angiopoietin-1 Gene Is Associated with Leizhou Black Goat Meat Quality
Source: Animals (Basel). 2024 Sep 14;14(18):2682. doi: 10.3390/ani14182682 (PMC11428527; doi:10.3390/ani14182682)
Supplement: Supplementary file 1 [file animals-14-02682-s001.zip]

Archive with 1 entries (1 files):
- animals-3155390-supplementary.pdf
